# Supplementary material for: Characterisation of a 4A QTL for Metribuzin Resistance in Wheat by Developing Near-Isogenic Lines
Source: Plants (Basel). 2021 Sep 7;10(9):1856. doi: 10.3390/plants10091856 (PMC8466451; doi:10.3390/plants10091856)
Supplement: Supplementary file 1 [file plants-10-01856-s001.zip]

Archive with 1 entries (1 files):
- plants-1331467-supplementary-updated.xlsx
