# Supplementary material for: Characterisation of a 4A QTL for Metribuzin Resistance in Wheat by Developing Near-Isogenic Lines
Source: Plants (Basel). 2021 Sep 7;10(9):1856. doi: 10.3390/plants10091856 (PMC8466451; doi:10.3390/plants10091856)
Supplement: Supplementary file 1 [file plants-10-01856-s001.zip › plants-1331467-supplementary-updated.xlsx]

## Sheet: Sheet1
Table S1: Morphological traits of seventeen developed putative NIL pairs. Traits were presented in respective mean values ± standard errors.
			Metribuzin leaf visual score (0-9)		TGW (g)		Plant biomass (kg)/plant		Yield (g)/plant		Plant height (cm)		Tillers/plant		SPAD values of control plants		SPAD after metribuzin application		Spike length (cm)		Leaf senescence score (0-9)		Powdery mildew score (0-9)		Maturity days
SN	NIL pairs	Lines with marker allele	Mean	SE	Mean	SE	Mean	SE	Mean	SE	Mean	SE	Mean	SE	Mean	SE	Mean	SE	Mean	SE	Mean	SE	Mean	SE	Mean	SE
1	1R	Resistant	7.95	0.311359	34	1	1	0.1	4.54667	0.482367	64.9933	0.571586	12.6667	0.333333	48.0033	0.637974	15	1.10151	9	0	9	0	1	0	97	1
2	1S	Suceptible	2	0	28.1793	0.101327	0.696667	0.024037	9.24667	0.231828	55.75	1.14564	7.66667	0.333333	51.0033	3.30293	28	1.70098	7	0	1	0	1	0	103	0
3	2R	Resistant	3.5625	0.175191	33.2967	0.149703	0.296667	0.024037	9.09667	0.121974	62.9	1.73494	2	0	44.9967	2.20673	19.9967	1.0328	5	0	1	0	1	0	102	2
4	2S	Suceptible	6.125	0.205939	38.6933	0.354087	0.7	0.023094	8.35	0.301386	65.1167	1.71764	7.66667	0.333333	47.9957	1.33507	17.9967	1.02665	6	0	1	0	1	0	104	0
5	3R	Resistant	1.42857	0.0714286	26.7	0.351188	0.45	0.0288675	10.5367	1.00001	64.3333	0.333333	4	0.57735	54.9963	2.13493	27	0.635085	7.5	0.5	2	0	1	0	100	1
6	3S	Suceptible	7.05556	0.175682	23.42	0.0986577	0.65	0.023094	11.6667	0.145297	59.1333	0.5696	6.66667	0.333333	45.0033	1.22991	14.9967	1.29283	6.5	0.5	7	1	1	0	99	0
7	4R	Resistant	3	0.283473	34.13	0.0472582	0.546667	0.0520683	6.75	2.75	59.6667	0.333333	3.66667	0.333333	53.995	2.04815	28.0033	1.81861	5.5	0.5	1	0	1	0	102	0
8	4S	Suceptible	7.61538	0.266469	29.0867	0.14746	0.633333	0.00881917	21.1833	1.10315	60	0	4.66667	0.881917	54	2.51661	22	0.85049	5.5	0.5	1	0	7.5	0.5	97	1
9	5R	Resistant	5.82143	0.303854	36.4	0.057735	0.303333	0.0895048	5	0.5	71.6667	0.333333	3.66667	0.333333	45.002	2.05364	23	1.87705	6	1	2	0	8	0	105	0
10	5S	Suceptible	7.56667	0.118187	30.4	0.2	0.296667	0.024037	8.13	0.133167	72.75	1.14564	3.66667	0.333333	47.0033	1.03222	21.0033	0.574466	5	1	2	0	2	0	102	0
11	6R	Resistant	6.55	0.157233	29.4	0.2	0.303333	0.0768838	6.68333	0.800881	51.1333	0.5696	2.66667	0.333333	51.0033	0.574466	20	1.8244	6	0	7	0.5	7	0	102	2
12	6S	Suceptible	4.83333	0.207194	37.8	0.1	0.703333	0.0864741	9.49333	1.4497	68	1.1547	7	0.57735	68.0033	4.79691	24.0047	1.40585	6	0	7	0.5	2	0	100	0
13	7R	Resistant	4.04545	0.0813116	34.4433	0.0976957	0.25	0.0288675	6.2	0.7	50.3333	0.333333	3.66667	1.20185	56	0.750555	19.9967	0.808215	5	1	2	0	2	0	102	0
14	7S	Suceptible	3.77778	0.206006	34.09	0.0493288	0.296667	0.024037	3.75333	0.253333	53.0733	0.572752	3	0	53.9967	0.813886	28.0033	1.41457	7.5	0.5	2	0	7.5	0.5	102	1
15	8R	Resistant	3.11111	0.260579	36.5033	0.19936	0.253333	0.0433333	7.75333	0.753665	63	1.1547	3	0	45.9967	1.50111	23	1.10151	5	0	2	0	7.5	0.5	102	2
16	8S	Suceptible	4.75	0.327327	37.3867	0.0466667	0.35	0.0288675	7.74667	0.147234	70	0	4	0	43.0033	0.847355	23.9947	1.32487	7	0	2	0	7	1	104	0
17	9R	Resistant	4.77273	0.182951	38.25	0.05	0.653333	0.0533333	31.5933	0.347435	63.1167	0.565931	6.66667	0.881917	50.0033	2.00817	22	0.907377	5.5	0.5	1	0	1	0	102	0
18	9S	Suceptible	9	0	36.4333	0.202759	0.483333	0.0260342	21.62	0.397157	63.2567	1.72633	3	0	53	1.28582	14.0033	1.30806	3	0	1	0	7	0	104	0
19	10R	Resistant	3.57143	0.170034	35.2	0.0493288	0.496667	0.0233333	16.4967	0.998338	64.3333	0.333333	4	0.57735	54.0033	1.30806	23.0033	0.566284	5	0	1	0	1	0	102	0
20	10S	Suceptible	6.875	0.125	30.3933	0.298961	0.29	0.046188	11.2233	1.15378	64.2167	0.573246	2	0	53.0033	2.05825	11.9967	0.813886	4.5	0.5	1	0	7.5	0.5	102	0
21	11R	Resistant	4.58333	0.271314	43.0333	0.0881917	0.703333	0.0272845	9.25133	1.25136	57	0	7.66667	1.20185	52	1.30767	18	1.70098	7	0	6	1	2	0	97	1
22	11S	Suceptible	1	0	38.7933	0.0523874	0.653333	0.0133333	10.1	0.1	53.1167	0.565931	6	0.57735	54.0033	0.632201	27.0033	0.637974	2	0	2	0	2	0	102	2
23	12R	Resistant	1	0	44	0.202073	1.19667	0.204966	5.53333	1.0105	45.1167	0.565931	11	0.57735	54.004	1.65401	27.9967	0.753886	8	1	6	0	2	0	102	2
24	12S	Suceptible	1.66667	0.210819	48.7967	0.55258	1.10333	0.102686	12.5033	0.0533333	43.3	1.44597	12	0.57735	56.9967	1.08253	26	1.8244	3	0	2	0	2	0	103	2
25	13R	Resistant	3.33333	0.247207	40.05	0.05	0.686667	0.0392994	20.3	0.251661	64.6667	0.333333	6.66667	0.881917	58.0033	1.03086	30.0033	1.30806	6	0	1	0	1	0	97	1
26	13S	Suceptible	7.5	0.223607	36.2	0.1	0.403333	0.0185592	13.2	0.2	66.6667	0.333333	3.66667	0.333333	45	0.472582	19.9967	1.0328	5	0	1	0	1	0	103	0
27	14R	Resistant	2.92308	0.366227	28.6	0.1	0.65	0.0173205	15.2467	0.157621	66.7667	0.566667	6.66667	0.333333	50.0033	0.905361	25.0033	1.65439	6.48333	0.501941	1	0	1	0	97	1
28	14S	Suceptible	7.23333	0.252919	30.3867	0.19936	0.26	0.0208167	14.7467	0.854894	74.1667	1.14649	2	0	49	0.5	19.9967	0.753886	6.5	0.5	7.5	0.5	1	0	100	0
29	15R	Resistant	4.58333	0.200693	40.6	0.1	0.3	0	6.68333	0.704091	51.1167	0.565931	2	0	60.0033	2.21339	24.004	2.00828	6	0	7	0	7	0	102	0
30	15S	Suceptible	3.375	0.323899	36.6033	0.2979	0.3	0.0404145	7.5	0.5	75.7667	0.566667	2.66667	0.333333	54	0.750555	23.0033	0.275096	7	0	7	0	7	0	101	1
31	16R	Resistant	3.27778	0.301744	49.9967	0.496331	0.703333	0.102686	9.5	0.5	68.4233	1.8772	7	0.57735	48	0.474377	24	2.19317	6	0	7	0	2	0	97	1
32	16S	Suceptible	3.4	0.367423	39.3	0.351188	1	0.1	5.9	0.1	89.1167	0.565931	12	1.1547	45.004	0.57389	21.9967	1.1455	2	0	7	0	2	0	97	2
33	17R	Resistant	1	0	37.5	0.250067	0.35	0.0057735	30.1367	0.0779601	62.1	1.15036	3	0.57735	55.9983	0.474602	27.0033	1.30806	5	0	1.5	0.5	1	0	102	0
34	17S	Suceptible	7	0.218218	27.4933	0.250355	0.333333	0.0333333	31.6	1.15326	68.8667	0.5696	2	0	51.9967	1.0377	20	1.10151	4.5	0	7	0	1	0	102	2
36		Suceptible	7.00±0.25	37.30±0.15	3.00±0.20	29.3±0.20	80±1.15	24.50±1.04	54±1.82	14±1.88	9.00±0.00	7.00±0.00	1.00±0.00	101±1.00
